# Supplementary material for: Synthesis and Characterization of Amphiphilic Diblock Polyphosphoesters Containing Lactic Acid Units for Potential Drug Delivery Applications
Source: Molecules. 2023 Jul 6;28(13):5243. doi: 10.3390/molecules28135243 (PMC10343241; doi:10.3390/molecules28135243)
Supplement: Supplementary file 1 [file molecules-28-05243-s001.zip]

Archive with 1 entries (1 files):
- molecules-2457905-supplementary.pdf
